# Supplementary material for: Ca2+ dynamics in zebrafish morphogenesis
Source: PeerJ. 2017 Jan 19;5:e2894. doi: 10.7717/peerj.2894 (PMC5251937; doi:10.7717/peerj.2894)
Supplement: Data S1 [file peerj-05-2894-s005.zip]

Archive with 52 entries (52 files):
- Raw Data/10h-B.jpg
- Raw Data/10h-C.jpg
- Raw Data/11h-B.jpg
- Raw Data/11h-C.jpg
- Raw Data/12h-B.jpg
- Raw Data/12h-C.jpg
- Raw Data/13h-B.jpg
- Raw Data/13h-C.jpg
- Raw Data/14h-B.jpg
- Raw Data/14h-C.jpg
- Raw Data/15h-B.jpg
- Raw Data/15h-C.jpg
- Raw Data/16h-B.jpg
- Raw Data/16h-C.jpg
- Raw Data/17h-B.jpg
- Raw Data/17h-C.jpg
- Raw Data/18h-B.jpg
- Raw Data/18h-C.jpg
- Raw Data/19h-B.jpg
- Raw Data/19h-C.jpg
- Raw Data/20h-B.jpg
- Raw Data/20h-C.jpg
- Raw Data/21h-B.jpg
- Raw Data/21h-C.jpg
- Raw Data/22h-B.jpg
- Raw Data/22h-C.jpg
- Raw Data/23h-B.jpg
- Raw Data/23h-C.jpg
- Raw Data/24h-B.jpg
- Raw Data/24h-C.jpg
- Raw Data/25h-B.jpg
- Raw Data/25h-C.jpg
- Raw Data/26h-B.jpg
- Raw Data/26h-C.jpg
- Raw Data/27h-B.jpg
- Raw Data/27h-C.jpg
- Raw Data/28h-B.jpg
- Raw Data/28h-C.jpg
- Raw Data/29h-B.jpg
- Raw Data/29h-C.jpg
- Raw Data/30h-B.jpg
- Raw Data/30h-C.jpg
- Raw Data/31h-B.jpg
- Raw Data/31h-C.jpg
- Raw Data/32h-B.jpg
- Raw Data/32h-C.jpg
- Raw Data/33h-B.jpg
- Raw Data/33h-C.jpg
- Raw Data/S1_Thap-B.jpg
- Raw Data/S1_Thap-C.jpg
- Raw Data/S1_YC2-B.jpg
- Raw Data/S1_YC2-C.jpg
